# Supplementary material for: Iodide Salt Surface Etching Reduces Energy Loss in CdTe Nanocrystal Solar Cells
Source: Nanomaterials (Basel). 2025 Jul 31;15(15):1180. doi: 10.3390/nano15151180 (PMC12348779; doi:10.3390/nano15151180)
Supplement: Supplementary file 1 [file nanomaterials-15-01180-s001.zip]

Archive with 1 entries (1 files):
- nanomaterials-3751176-supplementary.pdf
